# Supplementary material for: A Rapid LC-MS/MS-PRM Assay for Serologic Quantification of Sialylated O-HPX Glycoforms in Patients with Liver Fibrosis
Source: Molecules. 2022 Mar 29;27(7):2213. doi: 10.3390/molecules27072213 (PMC9000230; doi:10.3390/molecules27072213)
Supplement: Supplementary file 1 [file molecules-27-02213-s001.zip]

Archive with 1 entries (1 files):
- molecules-1630773-supplementary.pdf
